# Supplementary material for: Digital Health in Early Childhood: A Cross-Sectional Study of Pediatricians’ Knowledge, Practices, and Training Needs in Northern Italy
Source: Healthcare (Basel). 2025 Nov 17;13(22):2945. doi: 10.3390/healthcare13222945 (PMC12652123; doi:10.3390/healthcare13222945)
Supplement: Supplementary file 1 [file healthcare-13-02945-s001.zip]

Archive with 1 entries (1 files):
- healthcare-3967569-supplementary.pdf
